# Supplementary material for: Impact of the Threat of COVID-19 Infections on the Perceived Risk to HPV Vaccination
Source: Vaccines (Basel). 2022 May 23;10(5):829. doi: 10.3390/vaccines10050829 (PMC9147999; doi:10.3390/vaccines10050829)
Supplement: Supplementary file 1 [file vaccines-10-00829-s001.zip]

Archive with 1 entries (1 files):
- vaccines-1722094-supplementary.pdf
